# Supplementary material for: Comprehensive and quantitative profiling of B vitamins and related compounds in the mammalian liver
Source: J Chromatogr B Analyt Technol Biomed Life Sci. 2020 Jan 1;1136:121884. doi: 10.1016/j.jchromb.2019.121884 (PMC6961113; doi:10.1016/j.jchromb.2019.121884)
Supplement: Supplementary data 2 [file mmc2.xml]

<?xml version="1.0" encoding="UTF-8" standalone="no"?><data:data><datasets><author>david.barrett@nottingham.ac.uk</author><type>0</type><dataset><value>1</value><reason>Data will be made available on request</reason><comments/></dataset></datasets></data:data>
